# Supplementary material for: Using routinely available electronic health record data elements to develop and validate a digital divide risk score
Source: JAMIA Open. 2025 Feb 4;8(1):ooaf004. doi: 10.1093/jamiaopen/ooaf004 (PMC11792649; doi:10.1093/jamiaopen/ooaf004)
Supplement: ooaf004_Supplementary_Data [file ooaf004_supplementary_data.zip]

Archive with 4 entries (4 files):
- b3d23_Supplement Table 3.docx
- 8d65a_Supplement Table 4.docx
- 9d2cf_Supplement 1.docx
- 1b6cb_Supplement Table 2.docx
